# Supplementary material for: Synthesis of Size-Adjustable CsPbBr3 Perovskite Quantum Dots for Potential Photoelectric Catalysis Applications
Source: Materials (Basel). 2024 Apr 1;17(7):1607. doi: 10.3390/ma17071607 (PMC11012633; doi:10.3390/ma17071607)
Supplement: Supplementary file 1 [file materials-17-01607-s001.zip]

Archive with 1 entries (1 files):
- materials-2936377-supplementary.pdf
